# Supplementary material for: Plant Aquaporins: Genome-Wide Identification, Transcriptomics, Proteomics, and Advanced Analytical Tools
Source: Front Plant Sci. 2016 Dec 20;7:1896. doi: 10.3389/fpls.2016.01896 (PMC5167727; doi:10.3389/fpls.2016.01896)
Supplement: Table S2 — Details of aquaporin tertiary structures revealed with different methods. The data were otained by search perfomed with Protein Data Bank (http://www.rcsb.org/pdb/home/home.do) on August 1st 2016. [file Table2.XLS]

## Sheet: Aquaporin structures
Table S2 Details of aquaporin tertiary structures revealed with different methods. The data were otained by search perfomed with Protein Data Bank (http://www.rcsb.org/pdb/home/home.do) on August 1st 2016
PDB ID	Taxonomy	Chain ID	Structure Title	Dep. Date	Crystallization Method	Macromolecule Name	Primary Citation Author	Pub. Year	Title	Journal Name	Volume	First Page	Last Page
1FQY	* Homo sapiens	A	STRUCTURE OF AQUAPORIN-1 AT 3.8 A RESOLUTION BY ELECTRON CRYSTALLOGRAPHY	2000-09-07	Dialysis with continuous flow dialysis machine	AQUAPORIN-1	Murata, K., Mitsuoka, K., Hirai, T., Walz, T., Agre, P., Heymann, J.B., Engel, A., Fujiyoshi, Y.	2000	Structural determinants of water permeation through aquaporin-1.	Nature	407	599	605
1H6I	* Homo sapiens	A	A REFINED STRUCTURE OF HUMAN AQUAPORIN 1	2001-06-15		AQUAPORIN-1	De Groot, B.L., Engel, A., Grubmuller, H.	2001	A Refined Structure of Human Aquaporin 1	FEBS Lett.	504	206
1IH5	* Homo sapiens	A	CRYSTAL STRUCTURE OF AQUAPORIN-1	2001-04-18		AQUAPORIN-1	Ren, G., Reddy, V.S., Cheng, A., Melnyk, P., Mitra, A.K.	2001	Visualization of a water-selective pore by electron crystallography in vitreous ice.	Proc.Natl.Acad.Sci.USA	98	1398	1403
1J4N	* Bos taurus	A	Crystal Structure of the AQP1 water channel	2001-10-19	EVAPORATION	AQUAPORIN 1	Sui, H., Han, B.G., Lee, J.K., Walian, P., Jap, B.K.	2001	Structural basis of water-specific transport through the AQP1 water channel.	Nature	414	872	878
1LDA	* Escherichia coli	A	CRYSTAL STRUCTURE OF THE E. COLI GLYCEROL FACILITATOR (GLPF) WITHOUT SUBSTRATE GLYCEROL	2002-04-08	VAPOR DIFFUSION, HANGING DROP	Glycerol uptake facilitator protein	Tajkhorshid, E., Nollert, P., Jensen, M.O., Miercke, L.J., O'Connell, J., Stroud, R.M., Schulten, K.	2002	Control of the selectivity of the aquaporin water channel family by global orientational tuning.	Science	296	525	530
1LDF	* Escherichia coli	A	CRYSTAL STRUCTURE OF THE E. COLI GLYCEROL FACILITATOR (GLPF) MUTATION W48F, F200T	2002-04-08	VAPOR DIFFUSION, HANGING DROP	Glycerol uptake facilitator protein	Tajkhorshid, E., Nollert, P., Jensen, M.O., Miercke, L.J., O'Connell, J., Stroud, R.M., Schulten, K.	2002	Control of the selectivity of the aquaporin water channel family by global orientational tuning.	Science	296	525	530
1LDI	* Escherichia coli	A	CRYSTAL STRUCTURE OF THE E. COLI GLYCEROL FACILITATOR (GLPF) WITHOUT SUBSTRATE GLYCEROL	2002-04-08	VAPOR DIFFUSION, HANGING DROP	Glycerol uptake facilitator protein	Tajkhorshid, E., Nollert, P., Jensen, M.O., Miercke, L.J., O'Connell, J., Stroud, R.M., Schulten, K.	2002	Control of the selectivity of the aquaporin water channel family by global orientational tuning.	Science	296	525	530
1RC2	* Escherichia coli	A	2.5 Angstrom Resolution X-ray Structure of Aquaporin Z	2003-11-03	VAPOR DIFFUSION, HANGING DROP	Aquaporin Z	Savage, D.F., Egea, P.F., Robles-Colmenares, Y., O'Connell III, J.D., Stroud, R.M.	2003	Architecture and selectivity in aquaporins: 2.5 a X-ray structure of aquaporin Z	Plos Biol.	1	334	340
1RC2	* Escherichia coli	B
1SOR	* Ovis aries	A	Aquaporin-0 membrane junctions reveal the structure of a closed water pore	2004-03-15	MICRODIALYSIS	Aquaporin-0	Gonen, T., Sliz, P., Kistler, J., Cheng, Y., Walz, T.	2004	Aquaporin-0 membrane junctions reveal the structure of a closed water pore	Nature	429	193	197
1YMG	* Bos taurus	A	The Channel Architecture of Aquaporin O at 2.2 Angstrom Resolution	2005-01-20	VAPOR DIFFUSION, SITTING DROP	Lens fiber major intrinsic protein	Harries, W.E.C., Akhavan, D., Miercke, L.J.W., Khademi, S., Stroud, R.M.	2004	The Channel Architecture of Aquaporin 0 at a 2.2-A Resolution	Proc.Natl.Acad.Sci.USA	101	14045	14050
1Z98	* Spinacia oleracea	A	Crystal structure of the spinach aquaporin SoPIP2;1 in a closed conformation	2005-04-01		aquaporin	Tornroth-Horsefield, S., Wang, Y., Hedfalk, K., Johanson, U., Karlsson, M., Tajkhorshid, E., Neutze, R., Kjellbom, P.	2006	Structural mechanism of plant aquaporin gating	Nature	439	688	694
1Z98	* Spinacia oleracea	M
2ABM	* Escherichia coli	A	Crystal Structure of Aquaporin Z Tetramer Reveals both Open and Closed Water-conducting Channels	2005-07-15	VAPOR DIFFUSION, HANGING DROP	Aquaporin Z	Jiang, J., Daniels, B.V., Fu, D.	2006	Crystal Structure of AqpZ Tetramer Reveals Two Distinct Arg-189 Conformations Associated with Water Permeation through the Narrowest Constriction of the Water-conducting Channel.	J.Biol.Chem.	281	454	460
2ABM	* Escherichia coli	B
2ABM	* Escherichia coli	C
2ABM	* Escherichia coli	D
2ABM	* Escherichia coli	E
2ABM	* Escherichia coli	F
2ABM	* Escherichia coli	G
2ABM	* Escherichia coli	H
2B5F	* Spinacia oleracea	A	Crystal structure of the spinach aquaporin SoPIP2;1 in an open conformation to 3.9 resolution	2005-09-28		aquaporin	Tornroth-Horsefield, S., Wang, Y., Hedfalk, K., Johanson, U., Karlsson, M., Tajkhorshid, E., Neutze, R., Kjellbom, P.	2006	Structural mechanism of plant aquaporin gating	Nature	439	688	694
2B5F	* Spinacia oleracea	B
2B5F	* Spinacia oleracea	C
2B5F	* Spinacia oleracea	D
2B6O	* Ovis aries	A	electron crystallographic structure of lens Aquaporin-0 (AQP0) (lens MIP) at 1.9A resolution, in a closed pore state	2005-10-03	MICRODIALYSIS	Lens fiber major intrinsic protein	Gonen, T., Cheng, Y., Sliz, P., Hiroaki, Y., Fujiyoshi, Y., Harrison, S.C., Walz, T.	2005	Lipid-protein interactions in double-layered two-dimensional AQP0 crystals.	Nature	438	633	638
2B6P	* Bos taurus	A	X-ray structure of lens Aquaporin-0 (AQP0) (lens MIP) in an open pore state	2005-10-03	VAPOR DIFFUSION, SITTING DROP	Lens fiber major intrinsic protein	Gonen, T., Cheng, Y., Sliz, P., Hiroaki, Y., Fujiyoshi, Y., Harrison, S.C., Walz, T.	2005	Lipid-protein interactions in double-layered two-dimensional AQP0 crystals.	Nature	438	633	638
2C32	* Bos taurus	A	CO-AXIAL ASSOCIATION OF RECOMBINANT EYE LENS AQUAPORIN-0 OBSERVED IN LOOSELY PACKED 3D-CRYSTALS	2005-10-03		LENS FIBER MAJOR INTRINSIC PROTEIN	Palanivelu, D.V., Kozono, D.E., Engel, A., Suda, K., Lustig, A., Agre, P., Schirmer, T.	2006	Co-Axial Association of Recombinant Eye Lens Aquaporin-0 Observed in Loosely Packed 3D-Crystals	J.Mol.Biol.	355	605
2D57	* Rattus norvegicus	A	Double layered 2D crystal structure of AQUAPORIN-4 (AQP4M23) at 3.2 a resolution by electron crystallography	2005-10-29	dialysys	Aquaporin-4	Hiroaki, Y., Tani, K., Kamegawa, A., Gyobu, N., Nishikawa, K., Suzuki, H., Walz, T., Sasaki, S., Mitsuoka, K., Kimura, K., Mizoguchi, A., Fujiyoshi, Y.	2005	Implications of the Aquaporin-4 Structure on Array Formation and Cell Adhesion	J.Mol.Biol.	355	628	639
2EVU	* Methanothermobacter marburgensis	A	Crystal structure of aquaporin AqpM at 2.3A resolution	2005-10-31	VAPOR DIFFUSION, HANGING DROP	Aquaporin aqpM	Lee, J.K., Kozono, D., Remis, J., Kitagawa, Y., Agre, P., Stroud, R.M.	2005	Structural basis for conductance by the archaeal aquaporin AqpM at 1.68 A.	Proc.Natl.Acad.Sci.Usa	102	18932	18937
2F2B	* Methanothermobacter marburgensis	A	Crystal structure of integral membrane protein Aquaporin AqpM at 1.68A resolution	2005-11-15	VAPOR DIFFUSION, HANGING DROP	Aquaporin aqpM	Lee, J.K., Kozono, D., Remis, J., Kitagawa, Y., Agre, P., Stroud, R.M.	2005	Structural basis for conductance by the archaeal aquaporin AqpM at 1.68 A.	Proc.Natl.Acad.Sci.Usa	102	18932	18937
2O9D	* Escherichia coli	A	Crystal Structure of AqpZ mutant T183C.	2006-12-13	VAPOR DIFFUSION, HANGING DROP	Aquaporin Z	Savage, D.F., Stroud, R.M.	2007	Structural basis of aquaporin inhibition by mercury.	J.Mol.Biol.	368	607	617
2O9D	* Escherichia coli	B
2O9E	* Escherichia coli	A	Crystal Structure of AqpZ mutant T183C complexed with mercury	2006-12-13	VAPOR DIFFUSION, HANGING DROP	Aquaporin Z	Savage, D.F., Stroud, R.M.	2007	Structural basis of aquaporin inhibition by mercury.	J.Mol.Biol.	368	607	617
2O9F	* Escherichia coli	A	Crystal Structure of AqpZ mutant L170C	2006-12-13	VAPOR DIFFUSION, HANGING DROP	Aquaporin Z	Savage, D.F., Stroud, R.M.	2007	Structural basis of aquaporin inhibition by mercury.	J.Mol.Biol.	368	607	617
2O9F	* Escherichia coli	B
2O9G	* Escherichia coli	A	Crystal Structure of AqpZ mutant L170C complexed with mercury.	2006-12-13	VAPOR DIFFUSION, HANGING DROP	Aquaporin Z	Savage, D.F., Stroud, R.M.	2007	Structural basis of aquaporin inhibition by mercury.	J.Mol.Biol.	368	607	617
2W1P	* Komagataella pastoris	A	1.4 Angstrom crystal structure of P.pastoris aquaporin, Aqy1, in a closed conformation at pH 8.0	2008-10-20		AQUAPORIN PIP2-7 7;	Fischer, G., Kosinska-Eriksson, U., Aponte-Santamaria, C., Palmgren, M., Geijer, C., Hedfalk, K., Hohmann, S., De Groot, B.L., Neutze, R., Lindkvist-Petersson, K.	2009	Crystal Structure of a Yeast Aquaporin at 1.15 A Reveals a Novel Gating Mechanism	Plos Biol.	7	130
2W2E	* Komagataella pastoris	A	1.15 Angstrom crystal structure of P.pastoris aquaporin, Aqy1, in a closed conformation at pH 3.5	2008-10-29		AQUAPORIN PIP2-7 7	Fischer, G., Kosinska-Eriksson, U., Aponte-Santamaria, C., Palmgren, M., Geijer, C., Hedfalk, K., Hohmann, S., De Groot, B.L., Neutze, R., Lindkvist-Petersson, K.	2009	Crystal Structure of a Yeast Aquaporin at 1.15 A Reveals a Novel Gating Mechanism.1.15 A	Plos Biol.	7	E130
2ZZ9	* Rattus norvegicus	A	Structure of aquaporin-4 S180D mutant at 2.8 A resolution by electron crystallography	2009-02-06	MICRODIALYSIS	Aquaporin-4	Tani, K., Mitsuma, T., Hiroaki, Y., Kamegawa, A., Nishikawa, K., Tanimura, Y., Fujiyoshi, Y.	2009	Mechanism of Aquaporin-4's Fast and Highly Selective Water Conduction and Proton Exclusion.	J.Mol.Biol.	389	694	706
3CLL	* Spinacia oleracea	A	Crystal structure of the Spinach Aquaporin SoPIP2;1 S115E mutant	2008-03-19	VAPOR DIFFUSION, HANGING DROP	Aquaporin	Nyblom, M., Frick, A., Wang, Y., Ekvall, M., Hallgren, K., Hedfalk, K., Neutze, R., Tajkhorshid, E., Tornroth-Horsefield, S.	2009	Structural and functional analysis of SoPIP2;1 mutants adds insight into plant aquaporin gating.	J.Mol.Biol.	387	653	668
3CN5	* Spinacia oleracea	A	Crystal structure of the Spinach Aquaporin SoPIP2;1 S115E, S274E mutant	2008-03-25	VAPOR DIFFUSION, HANGING DROP	Aquaporin	Nyblom, M., Frick, A., Wang, Y., Ekvall, M., Hallgren, K., Hedfalk, K., Neutze, R., Tajkhorshid, E., Tornroth-Horsefield, S.	2009	Structural and functional analysis of SoPIP2;1 mutants adds insight into plant aquaporin gating.	J.Mol.Biol.	387	653	668
3CN6	* Spinacia oleracea	A	Crystal structure of the Spinach Aquaporin SoPIP2;1 S274E mutant	2008-03-25	VAPOR DIFFUSION, HANGING DROP	Aquaporin	Nyblom, M., Frick, A., Wang, Y., Ekvall, M., Hallgren, K., Hedfalk, K., Neutze, R., Tajkhorshid, E., Tornroth-Horsefield, S.	2009	Structural and functional analysis of SoPIP2;1 mutants adds insight into plant aquaporin gating.	J.Mol.Biol.	387	653	668
3CN6	* Spinacia oleracea	B
3D9S	* Homo sapiens	A	Human Aquaporin 5 (AQP5) - High Resolution X-ray Structure	2008-05-27	VAPOR DIFFUSION, HANGING DROP	Aquaporin-5	Horsefield, R., Norden, K., Fellert, M., Backmark, A., Tornroth-Horsefield, S., Terwisscha van Scheltinga, A.C., Kvassman, J., Kjellbom, P., Johanson, U., Neutze, R.	2008	High-resolution x-ray structure of human aquaporin 5	Proc.Natl.Acad.Sci.Usa	105	13327	13332
3D9S	* Homo sapiens	B
3D9S	* Homo sapiens	C
3D9S	* Homo sapiens	D
3GD8	* Homo sapiens	A	Crystal Structure of Human Aquaporin 4 at 1.8 and its Mechanism of Conductance	2009-02-23	VAPOR DIFFUSION, SITTING DROP	Aquaporin-4	Ho, J.D., Yeh, R., Sandstrom, A., Chorny, I., Harries, W.E., Robbins, R.A., Miercke, L.J., Stroud, R.M.	2009	Crystal structure of human aquaporin 4 at 1.8 A and its mechanism of conductance.	Proc.Natl.Acad.Sci.USA	106	7437	7442
3IYZ	* Rattus norvegicus	A	Structure of Aquaporin-4 S180D mutant at 10.0 A resolution from electron micrograph	2010-07-24		Aquaporin-4	Mitsuma, T., Tani, K., Hiroaki, Y., Kamegawa, A., Suzuki, H., Hibino, H., Kurachi, Y., Fujiyoshi, Y.	2010	Influence of the cytoplasmic domains of aquaporin-4 on water conduction and array formation.	J.Mol.Biol.	402	669	681
3J41	* Ovis aries	A	Pseudo-atomic model of the Aquaporin-0/Calmodulin complex derived from electron microscopy	2013-05-31		Lens fiber major intrinsic protein	Reichow, S.L., Clemens, D.M., Freites, J.A., Nemeth-Cahalan, K.L., Heyden, M., Tobias, D.J., Hall, J.E., Gonen, T.	2013	Allosteric mechanism of water-channel gating by Ca(2+)-calmodulin.	Nat.Struct.Mol.Biol.	20	1085	1092
3J41	* Ovis aries	B
3J41	* Ovis aries	C
3J41	* Ovis aries	D
3J41	* Homo sapiens	E
3J41	* Homo sapiens	F
3KCU	* Escherichia coli	A	Structure of formate channel	2009-10-22	VAPOR DIFFUSION, HANGING DROP	Probable formate transporter 1	Wang, Y., Huang, Y., Wang, J., Cheng, C., Huang, W., Lu, P., Xu, Y.-N., Wang, P., Yan, N., Shi, Y.	2009	Structure of the formate transporter FocA reveals a pentameric aquaporin-like channel	Nature	462	467	472
3KCU	* Escherichia coli	B
3KCU	* Escherichia coli	C
3KCU	* Escherichia coli	D
3KCU	* Escherichia coli	E
3KCV	* Escherichia coli	A	Structure of formate channel	2009-10-22	VAPOR DIFFUSION, HANGING DROP	Probable formate transporter 1	Wang, Y., Huang, Y., Wang, J., Cheng, C., Huang, W., Lu, P., Xu, Y.-N., Wang, P., Yan, N., Shi, Y.	2009	Structure of the formate transporter FocA reveals a pentameric aquaporin-like channel	Nature	462	467	472
3KCV	* Escherichia coli	B
3KCV	* Escherichia coli	C
3KCV	* Escherichia coli	D
3KCV	* Escherichia coli	E
3KCV	* Escherichia coli	F
3KCV	* Escherichia coli	G
3KCV	* Escherichia coli	H
3KCV	* Escherichia coli	I
3KCV	* Escherichia coli	J
3LLQ	* Agrobacterium fabrum	A	Aquaporin structure from plant pathogen Agrobacterium Tumerfaciens	2010-01-29	VAPOR DIFFUSION, HANGING DROP	Aquaporin Z 2	Liu, Q., Hillerich, B., Love, J., NYCOMPS		Aquaporin structure from plant pathogen Agrobacterium Tumerfaciens	To be Published
3LLQ	* Agrobacterium fabrum	B
3M9I	* Ovis aries	A	Electron crystallographic structure of lens Aquaporin-0 (AQP0) (lens MIP) in E. coli polar lipids	2010-03-22	MICRODIALYSIS	Lens fiber major intrinsic protein	Hite, R.K., Li, Z., Walz, T.	2010	Principles of membrane protein interactions with annular lipids deduced from aquaporin-0 2D crystals.	Embo J.	29	1652	1658
3NE2	* Archaeoglobus fulgidus	A	Archaeoglobus fulgidus aquaporin	2010-06-08		Probable aquaporin AqpM	Lee, J.K., Finer-Moore, J.S., Stroud, R.M.		Archaeoglobus fulgidus aquaporin	To be Published
3NE2	* Archaeoglobus fulgidus	B
3NE2	* Archaeoglobus fulgidus	C
3NE2	* Archaeoglobus fulgidus	D
3NE2	* Archaeoglobus fulgidus	E
3NE2	* Archaeoglobus fulgidus	F
3NE2	* Archaeoglobus fulgidus	G
3NE2	* Archaeoglobus fulgidus	H
3NK5	* Escherichia coli	A	Crystal structure of AqpZ mutant F43W	2010-06-18	VAPOR DIFFUSION, HANGING DROP	Aquaporin Z	Savage, D.F., O'Connell, J.D., Miercke, L.J., Finer-Moore, J., Stroud, R.M.	2010	Structural context shapes the aquaporin selectivity filter.	Proc.Natl.Acad.Sci.USA	107	17164	17169
3NK5	* Escherichia coli	B
3NKA	* Escherichia coli	A	Crystal structure of AqpZ H174G,T183F	2010-06-18	VAPOR DIFFUSION, HANGING DROP	Aquaporin Z	Savage, D.F., O'Connell, J.D., Miercke, L.J., Finer-Moore, J., Stroud, R.M.	2010	Structural context shapes the aquaporin selectivity filter.	Proc.Natl.Acad.Sci.USA	107	17164	17169
3NKA	* Escherichia coli	B
3NKC	* Escherichia coli	A	Crystal structure of AqpZ F43W,H174G,T183F	2010-06-18	VAPOR DIFFUSION, HANGING DROP	Aquaporin Z	Savage, D.F., O'Connell, J.D., Miercke, L.J., Finer-Moore, J., Stroud, R.M.	2010	Structural context shapes the aquaporin selectivity filter.	Proc.Natl.Acad.Sci.USA	107	17164	17169
3NKC	* Escherichia coli	B
3ZOJ	* Komagataella pastoris	A	High-resolution structure of Pichia Pastoris aquaporin Aqy1 at 0.88 A	2013-02-21		AQUAPORIN	Kosinska-Eriksson, U., Fischer, G., Friemann, R., Enkavi, G., Tajkhorshid, E., Neutze, R.	2013	Subangstrom Resolution X-Ray Structure Details Aquaporin-Water Interactions	Science	340	1346
4CSK	* Homo sapiens	A	human Aquaporin	2014-03-08		AQUAPORIN-1	Ruiz Carrillo, D., To Yiu Ying, J., Darwis, D., Soon, C.H., Cornvik, T., Torres, J., Lescar, J.	2014	Crystallization and Preliminary Crystallographic Analysis of Human Aquaporin 1 at a Resolution of 3.28 A.	Acta Crystallogr.,Sect.F	70	1657
4IA4	* Spinacia oleracea	A	Structure of the spinach aquaporin SoPIP2;1 at pH 6	2012-12-06	VAPOR DIFFUSION, HANGING DROP	Aquaporin	Frick, A., Jarva, M., Tornroth-Horsefield, S.	2013	Structural basis for pH gating of plant aquaporins	Febs Lett.	587	989	993
4IA4	* Spinacia oleracea	B
4IA4	* Spinacia oleracea	C
4IA4	* Spinacia oleracea	D
4JC6	* Spinacia oleracea	A	Mercury activation of the plant aquaporin SoPIP2;1 - structural and functional characterization	2013-02-21	VAPOR DIFFUSION, HANGING DROP	Aquaporin	Frick, A., Jarva, M., Ekvall, M., Uzdavinys, P., Nyblom, M., Tornroth-Horsefield, S.	2013	Mercury increases water permeability of a plant aquaporin through a non-cysteine-related mechanism.	Biochem.J.	454	491	499
4JC6	* Spinacia oleracea	B
4JC6	* Spinacia oleracea	C
4JC6	* Spinacia oleracea	D
4JC6	* Spinacia oleracea	H
4JC6	* Spinacia oleracea	J
4JC6	* Spinacia oleracea	L
4JC6	* Spinacia oleracea	N
4NEF	* Homo sapiens	A	X-ray structure of human Aquaporin 2	2013-10-29		Aquaporin-2	Frick, A., Eriksson, U.K., de Mattia, F., Oberg, F., Hedfalk, K., Neutze, R., de Grip, W.J., Deen, P.M., Tornroth-Horsefield, S.	2014	X-ray structure of human aquaporin 2 and its implications for nephrogenic diabetes insipidus and trafficking	Proc.Natl.Acad.Sci.USA	111	6305	6310
4NEF	* Homo sapiens	B
4NEF	* Homo sapiens	C
4NEF	* Homo sapiens	D
4OJ2	* Homo sapiens	X	The structure of aquaporin	2014-01-20	VAPOR DIFFUSION, SITTING DROP	Aquaporin-2	Vahedi-Faridi, A., Lodowski, D., Schenk, A., Kaptan, S., De groot, B., Walz, T., Engel, A.		The structure of aquaporin	To be Published
5BN2	* Komagataella pastoris	A	Room Temperature Structure of Pichia pastoris aquaporin at 1.3 A	2015-05-25	VAPOR DIFFUSION, HANGING DROP	AQY1 protein	Fischer, G., Aponte Santamaria, C., Kosinska Eriksson, U., Hedfalk, K., deGroot, B., Neutze, R.		Room Temperature Structure of Pichia pastoris aquaporin at 1.3 A	To Be Published
5C5X	* Homo sapiens	A	CRYSTAL STRUCTURE OF THE S156E MUTANT OF HUMAN AQUAPORIN 5	2015-06-22	VAPOR DIFFUSION, HANGING DROP	Aquaporin-5	Kitchen, P., Oberg, F., Sjohamn, J., Hedfalk, K., Bill, R.M., Conner, A.C., Conner, M.T., Tornroth-Horsefield, S.	2015	Plasma Membrane Abundance of Human Aquaporin 5 Is Dynamically Regulated by Multiple Pathways.	Plos One	10	e0143027	e0143027
5C5X	* Homo sapiens	B
5C5X	* Homo sapiens	C
5C5X	* Homo sapiens	D
5C5X	* Homo sapiens	E
5C5X	* Homo sapiens	F
5C5X	* Homo sapiens	G
5C5X	* Homo sapiens	H
5DYE	* Homo sapiens	A	CRYSTAL STRUCTURE OF THE FULL LENGTH S156E MUTANT OF HUMAN AQUAPORIN 5	2015-09-24	VAPOR DIFFUSION, HANGING DROP	Aquaporin-5	Kitchen, P., Oberg, F., Sjohamn, J., Hedfalk, K., Bill, R.M., Conner, A.C., Conner, M.T., Tornroth-Horsefield, S.	2015	Plasma Membrane Abundance of Human Aquaporin 5 Is Dynamically Regulated by Multiple Pathways.	Plos One	10	e0143027	e0143027
5DYE	* Homo sapiens	B
5DYE	* Homo sapiens	C
5DYE	* Homo sapiens	D
5I32	* Arabidopsis thaliana	A	Ammonia permeable aquaporin AtTIP2;1	2016-02-09	VAPOR DIFFUSION, HANGING DROP	Aquaporin TIP2-1	Kirscht, A., Kaptan, S.S., Bienert, G.P., Chaumont, F., Nissen, P., de Groot, B.L., Kjellbom, P., Gourdon, P., Johanson, U.	2016	Crystal Structure of an Ammonia-Permeable Aquaporin.	Plos Biol.	14	e1002411	e1002411
